# Supplementary material for: Distance to large rivers affects fish diversity patterns in highly dynamic streams of Central Amazonia
Source: PLoS One. 2019 Oct 17;14(10):e0223880. doi: 10.1371/journal.pone.0223880 (PMC6797196; doi:10.1371/journal.pone.0223880)
Supplement: S1 Table — (XLS) [file pone.0223880.s003.xls]

## Sheet: abiot_larg
Catchment	Site		x	y	% coarse litter	% fine litter	% gravel	% roots	% sand	% clay	pH	Water temperature (°C)	Water conductivity (μS/cm)	Mean width (cm)	Mean depth (cm)	Distance to nearest large river (km)
1	M01_TN_0900	M01_01	-59.8534	-3.35277	0.333333	0.37037	0.0740741	0.0740741	0.0740741	0.0740741	4.39	30.18	49	309.667	7.4	20.5
1	M01_TN_2500	M01_02	-59.8385	-3.349	0.296296	0.222222	0.111111	0.333333	0	0.037037	3.83	27.8	45	93.6667	4.7	12.7
1	M01_TN_4200	M01_03	-59.8224	-3.34505	0.555556	0.222222	0.185185	0.037037	0	0	4.28	27.77	46	364.667	9.3	13.2
1	M01_TS_0000	M01_04	-59.8582	-3.36323	0.851852	0.0740741	0.0740741	0	0	0	4.26	27.47	40	532.667	44	16.6
2	M02_TN_0500	M02_01	-60.3317	-3.68777	0.925926	0	0.0740741	0	0	0	4.4	25.67	16	216.667	17.6	10.9
2	M02_TN_3800	M02_02	-60.3055	-3.67151	0.666667	0	0.185185	0	0	0.148148	4.28	25.84	17	253.333	27.5	46.5
2	M02_TN_4200	M02_03	-60.3025	-3.6698	0.740741	0.037037	0.148148	0	0	0.0740741	4.45	25.26	18	252.333	14.1	47.2
3	M03_TS_0600	M03_01	-60.7358	-4.13367	0.666667	0.0740741	0.037037	0	0	0.222222	4.26	26.15	13	120.333	13.6	160.1
3	M03_TS_0800	M03_02	-60.7344	-4.13517	0.592593	0.222222	0.185185	0	0	0	4.3	25.67	9	173.333	16.2	159.7
3	M03_TS_2200	M03_03	-60.7273	-4.14609	0.740741	0.222222	0	0.037037	0	0	4.53	26.77	11	427.333	74.51	158.4
3	M03_TS_2500	M03_04	-60.7261	-4.15006	0.666667	0.296296	0.037037	0	0	0	4.06	27.1	15	175.667	20.92	158.1
3	M03_TS_3850	M03_05	-60.7242	-4.15985	0.777778	0.185185	0.037037	0	0	0	4.49	26.31	12	181.333	16	156
4	M04_TN_-0700	M04_01	-60.948	-4.37945	0.703704	0.037037	0	0	0	0.259259	3.96	25.82	21	132.667	21.7	171.8
4	M04_TN_0600	M04_02	-60.9434	-4.38359	0.592593	0.185185	0.0740741	0	0	0.148148	4.04	26.03	21	232.667	36.79	171.9
4	M04_TN_3060	M04_03	-60.9269	-4.39987	0.407407	0.111111	0.148148	0	0	0.333333	3.61	26.17	28	264	56	170.9
4	M04_TN_3500	M04_04	-60.9245	-4.40296	0.666667	0.333333	0	0	0	0	3.58	26	48	181.333	20.4	170
5	M05_TN_1350	M05_01	-61.2544	-4.60546	0.62963	0.0740741	0.111111	0.111111	0.0740741	0	4.54	24.63	18	196.667	13	228.3
5	M05_TN_1900	M05_02	-61.261	-4.60137	0.592593	0.222222	0.0740741	0.037037	0	0.0740741	4.4	24.95	15	129	9.9	228.2
5	M05_TN_4200	M05_03	-61.2781	-4.58804	0.851852	0	0.111111	0.037037	0	0	4.32	25.24	7	136.667	22.2	247
6	M06_TS_0000	M06_01	-61.5732	-4.9937	0.407407	0.296296	0.222222	0	0	0.0740741	4.08	25.04	16	400	72.2	254
6	M06_TS_0500	M06_02	-61.5784	-4.9912	0.666667	0.222222	0.111111	0	0	0	3.84	26.12	15	496.667	67	254.6
7	M07_TS_0500	M07_01	-61.9332	-5.26695	0.222222	0.037037	0.222222	0	0.518519	0	4.44	24.65	29	130	17.4	316.2
7	M07_TS_1100	M07_02	-61.9371	-5.26324	0.37037	0.0740741	0.0740741	0.037037	0.444444	0	4.38	24.46	10	306.667	42.4	316.6
7	M07_TS_2600	M07_03	-61.9459	-5.25287	0.259259	0.148148	0.148148	0.0740741	0.185185	0.185185	4.2	25.09	13	386.667	48.9	317.9
7	M07_TS_4500	M07_04	-61.9579	-5.24198	0.222222	0.222222	0.259259	0	0.296296	0	4.1	24.91	12	356.667	39.5	319.5
8	M08_TS_1350	M08_01	-62.1863	-5.63289	0.777778	0.111111	0.111111	0	0	0	4.45	24.62	13	121.667	10.9	446.3
8	M08_TS_2260	M08_02	-62.1796	-5.63835	0.407407	0.222222	0.296296	0.0740741	0	0	4.33	25.02	19	436	53.7	447.5
8	M08_TS_3770	M08_03	-62.167	-5.64502	0.481481	0.333333	0.148148	0.037037	0	0	3.97	25	27	536.667	32.7	449.1
9	M9_TN_1000	M09_01	-63.1209	-7.20587	0.444444	0.444444	0	0.037037	0	0.0740741	3.8	24.52	9	432	44	30.2
9	M9_TN_2000	M09_02	-63.1127	-7.20997	0.333333	0.481481	0.111111	0.0740741	0	0	3.71	24.96	7	168.333	16.9	26.3
9	M9_TN_2800	M09_03	-63.1054	-7.21286	0.296296	0.444444	0.037037	0	0.037037	0.185185	2.8	24.42	10	224.667	25.7	25.9
	PCoA 1 loading values				0.673608	-0.367842	-0.450889	0.142583	-0.410336	-0.0734103	0.362853	0.513133	0.33601	-0.545432	-0.678564	*
