# Supplementary material for: Distance to large rivers affects fish diversity patterns in highly dynamic streams of Central Amazonia
Source: PLoS One. 2019 Oct 17;14(10):e0223880. doi: 10.1371/journal.pone.0223880 (PMC6797196; doi:10.1371/journal.pone.0223880)
Supplement: S2 Table — More details about functional-trait calculations can be found in S1 Text. (XLS) [file pone.0223880.s004.xls]

## Sheet: Planilha1
Order	Family	Species	specie code	occurrence frequency	max. length (mm)	logM	Osh	Ops	Edst	Eps	Bsh	Bsf	PFps	PFar	CPt	CFar	Frt	Fsf
Beloniformes	Belonidae	Belonion apodion	2	0.032	50	2.271	0.915	0.199	0.148	0.843	2.14	2.231	0.503	3.445	0	0	0	0.854
		Potamorrhaphis eigenmanni	3	0.032	228	1.263	4.319	0.57	0.725	0.526	1.026	3.173	0.67	6.696	1.683	0.391	1.078	2.245
Characiformes	Acestrorhynchidae	Acestrorhynchus falcatus	1	0.032	276	3.379	2.001	0.619	0.504	0.71	1.893	1.727	0.15	3.812	3.567	2.777	0.559	1.887
		Gnathocharax steindachneri	11	0.096	50	0.277	2.448	0.817	0.665	0.636	2.035	12.954	0.352	4.187	2.527	1.337	1.87	2.618
	Characidae	Amazonspinther dalmata	8	0.161	21	0.048	1.303	0.34	0.665	0.61	1.734	46.097	0.198	5.225	2.293	1.487	0.241	1.719
		Axelrodia stigmatias	9	0.096	22	0.121	1.958	0.458	0.702	0.556	1.882	21.804	0.118	6.404	2.308	1.192	0.236	1.681
		Bario steindachneri	10	0.032	115	2.834	1.178	0.67	0.425	0.709	2.194	2.079	0.14	4.874	2.305	2.212	0.472	0.924
		Hemigrammus bellottii	14	0.354	31	0.398	1.517	0.555	0.666	0.624	2.242	7.814	0.131	7.118	2.616	1.96	0.321	1.59
		Hemigrammus hyanuary	16	0.064	35	0.235	1.361	0.548	0.631	0.595	2.257	13.93	0.108	6.513	2.535	1.691	0.354	1.582
		Hemigrammus melanochrous	18	0.516	33	0.198	1.672	0.493	0.63	0.594	2.136	16.008	0.119	4.984	2.825	1.958	0.337	1.66
		Hemigrammus ocellifer	19	0.29	36	0.406	1.663	0.577	0.613	0.597	2.952	8.43	0.146	7.513	3.104	2.115	0.298	1.633
		Hemigrammus pretoensis	20	0.032	51	1.494	1.619	0.604	0.494	0.666	2.82	3.27	0.098	3.94	2.663	1.982	0.48	1.73
		Hemigrammus schmardae	21	0.032	35	0.233	1.779	0.559	0.655	0.558	2.052	13.48	0.113	4.607	3.224	2.101	0.31	1.616
		Hemigrammus sp.	12	0.032	25	0.337	1.731	0.574	0.632	0.602	2.234	14.437	0.105	6.255	2.8	1.763	0.327	1.483
		Hemigrammus unilineatus	23	0.032	29	0.335	1.729	0.572	0.631	0.602	2.232	14.435	0.103	6.253	2.78	1.761	0.325	1.481
		Hyphessobrycon agulha	13	0.096	42	0.739	1.76	0.526	0.636	0.591	2.158	5.411	0.095	5.894	3.461	2.146	0.364	1.797
		Hyphessobrycon bentosi	15	0.032	32	0.065	1.854	0.678	0.67	0.609	2.269	41.068	0.121	5.796	2.463	1.452	0.378	1.121
		Hyphessobrycon sp.1	17	0.129	43	0.335	1.729	0.572	0.631	0.604	2.234	14.435	0.103	6.253	2.78	1.761	0.325	1.481
		Hyphessobrycon sp.2	24	0.354	33	0.337	1.726	0.568	0.629	0.599	2.23	14.433	0.1	6.251	2.778	1.759	0.323	1.479
		Hyphessobrycon sweglesi	22	0.032	32	0.337	1.731	0.574	0.633	0.604	2.234	14.437	0.105	6.255	2.8	1.763	0.327	1.482
		Moenkhausia aff. lepidura	30	0.032	59	0.853	1.671	0.563	0.626	0.626	2.276	4.933	0.126	4.715	2.788	2.396	0.493	1.842
		Moenkhausia lepidura	27	0.032	88	0.853	1.671	0.563	0.626	0.626	2.276	4.933	0.126	4.715	2.788	2.396	0.493	1.842
		Moenkhausia mikia	28	0.032	78	2.223	1.401	0.638	0.528	0.67	2.666	2.487	0.156	4.676	2.852	2.483	0.483	1.295
		Moenkhausia oligolepis	29	0.064	81	2.226	1.404	0.642	0.532	0.7	2.67	2.492	0.16	4.68	2.856	2.487	0.487	1.299
		Oxybrycon sp.	31	0.032	21	0.52	2.433	0.63	0.551	0.629	2.583	7.149	0.141	5.04	2.402	1.378	0.341	1.458
		Parapristella sp.	33	0.032	50	0.267	1.947	0.594	0.637	0.639	2.047	12.508	0.127	4.564	3.135	1.893	0.266	2.113
		Priocharax ariel	32	0.064	16	0.073	2.048	0.515	0.615	0.614	2.356	31.486	0.272	2.24	2.148	0.922	0.545	2.219
		Tyttocharax madeirae	34	0.064	19	0.066	1.774	0.681	0.574	0.602	2.258	35.714	0.133	4.764	1.96	1.339	0.211	2.195
		Xenurobrycon polyancistrus	35	0.032	14	0.068	1.776	0.683	0.576	0.604	2.26	35.716	0.135	4.766	1.98	1.341	0.213	2.197
	Crenuchidae	Ammocryptocharax elegans	46	0.064	49	0.22	1.336	0.263	0.693	0.622	1.547	12.404	0.121	3.105	2.045	1.131	0.764	3.422
		Crenuchus spilurus	47	0.612	39	0.663	1.84	0.479	0.541	0.652	2.144	6.095	0.147	4.692	2.15	1.625	0.275	1.632
		Elachocharax pulcher	48	0.096	23	0.069	1.463	0.414	0.582	0.599	1.938	36.97	0.127	8.151	1.405	0.866	0.4	2.628
		Microcharacidium gnomus	49	0.161	15	0.081	1.397	0.408	0.558	0.66	1.788	28.144	0.133	9.081	1.316	0.796	0.547	2.039
		Microcharacidium eleotrioides	50	0.064	19	0.09	1.267	0.313	0.566	0.664	1.433	24.672	0.117	5.674	1.395	0.87	0.618	3.058
		Microcharacidium weitzmani	51	0.161	12	0.066	1.388	0.418	0.602	0.633	1.724	30.394	0.092	5.594	1.295	0.622	0.598	3.218
		Odonthocharacidium aphanes	52	0.193	14	0.04	1.279	0.324	0.734	0.543	1.673	49.144	0.088	6.699	2.107	1.183	0.288	1.493
	Erythrinidae	Erythrinus erythrinus	53	0.41	231	2.34	1.1	0.516	0.515	0.673	1.205	2.323	0.217	2.33	1.314	1.082	0.644	2.188
		Hoplerythrinus unitaenitatus	55	0.161	300	3.403	1.039	0.511	0.448	0.726	1.325	1.798	0.184	2.549	1.477	1.066	0.638	1.804
		Hoplias malabaricus	54	0.451	500	3.777	1.322	0.524	0.485	0.758	1.435	1.669	0.19	2.484	1.454	1.166	0.678	2.048
	Gasteropelecidae	Carnegiella marthae	56	0.032	28	0.233	1.622	0.856	0.574	0.629	4.019	14.181	0.675	5.376	2.619	1.193	1.558	2.725
		Carnegiella strigata	57	0.451	35	0.643	1.407	0.871	0.531	0.698	3.652	6.515	0.713	4.83	3.163	1.627	1.776	2.598
		Gasteropelecus sternicla	58	0.032	37	0.948	1.444	0.88	0.479	0.681	3.942	4.644	0.698	5.489	3.177	1.609	1.82	2.395
	Iguanodectidae	Iguanodectes geisleri	25	0.161	55	0.774	1.285	0.482	0.728	0.571	1.504	5.041	0.117	5.48	3.691	1.781	0.307	1.927
	Iguanodectidae	Iguanodectes purusi	26	0.129	75	1.277	1.156	0.533	0.703	0.6	1.752	3.353	0.142	6.168	2.89	1.5	0.346	1.752
	Lebiasinidae	Copeina guttata	76	0.096	76	0.35	1.676	0.792	0.682	0.599	1.845	9.291	0.201	5.665	1.768	0.755	0.373	3.961
		Copella nattereri	75	0.064	42	0.211	1.559	0.742	0.759	0.567	1.844	14.512	0.225	4.96	1.796	0.936	0.381	2.498
		Copella callolepis	77	0.774	37	0.365	1.432	0.767	0.743	0.584	2.004	8.552	0.212	5.178	1.731	0.902	0.389	2.883
		Nannostomus digrammus	79	0.032	26	0.076	1.144	0.491	0.775	0.58	1.775	28.959	0.237	5.568	1.868	0.86	0.208	2.353
		Nannostomus eques	80	0.064	27	0.254	1.333	0.419	0.807	0.531	1.72	11.896	0.18	6.503	2.274	1.444	0.261	2.027
		Nannostomus marginatus	81	0.225	35	0.151	1.122	0.549	0.75	0.54	2.059	18.079	0.205	5.157	1.903	1.282	0.3	2.182
		Nannostomus unifasciatus	78	0.032	32	0.254	1.333	0.419	0.807	0.531	1.72	11.896	0.18	6.503	2.274	1.444	0.261	2.027
		Pyrrhulina lugubris	82	0.483	50	0.888	1.32	0.768	0.707	0.631	1.761	4.804	0.206	4.045	1.711	0.999	0.46	2.686
		Pyrrhulina semifasciata	83	0.032	40	0.329	1.749	0.739	0.744	0.566	2.107	11.548	0.203	4.764	1.667	0.909	0.462	3.11
		Pyrrhulina zigzag	84	0.064	35	0.311	1.526	0.765	0.729	0.598	1.9	10.28	0.219	4.542	1.606	0.908	0.483	2.533
Cyprinodontiformes	Rivulidae	Anablepsoides atratus	91	0.064	40	0.354	0.724	0.699	0.616	0.577	1.119	9.619	0.435	2.897	1.527	0.777	0.638	3.13
		Anablepsoides micropus	93	0.161	80	0.649	0.696	0.742	0.693	0.609	1.162	6.492	0.445	2.851	1.849	0.936	0.451	3.512
		Anablepsoides ornatus	94	0.064	21	0.093	0.629	0.64	0.714	0.553	0.905	27.766	0.54	3.387	1.404	0.546	0.605	3.078
		Moema sp.	89	0.064	120	0.49	0.839	0.779	0.696	0.582	1.317	7.837	0.405	3.24	1.506	0.731	0.701	3.478
		Laimosemion kirovskyi	92	0.064	25	0.08	0.656	0.8	0.673	0.642	1.046	30.362	0.445	2.787	1.293	0.542	0.563	2.883
		Pterolebias longipinnis	90	0.032	120	0.351	0.721	0.696	0.613	0.574	1.116	9.616	0.432	2.894	1.524	0.774	0.635	3.1
Gymnotiformes	Gymnotidae	Gymnotus carapo	59	0.129	302	2.094	0.731	0.757	0.211	0.719	2.036	2.586	0.392	2.337	0	0	0	0.464
		Gymnotus coropinae	60	0.25	160	1.146	0.588	0.768	0.235	0.709	1.831	3.544	0.371	2.168	0	0	0	0.489
		Gymnotus curupira	61	0.161	239	1.143	0.585	0.765	0.232	0.706	1.828	3.541	0.368	2.165	0	0	0	0.486
	Hypopomidae	Brachyhypopomus batesi	67	0.032	170	1.55	0.758	0.378	0.24	0.809	2.144	3.277	0.385	2.064	0	0	0	0.514
		Brachyhypopomus beebei	68	0.225	250	1.52	0.755	0.375	0.21	0.806	2.141	3.274	0.382	2.061	0	0	0	0.511
		Brachyhypopomus brevirostris	69	0.032	347	1.468	0.708	0.417	0.258	0.746	2.36	3.103	0.398	2.741	0	0	0	0.711
		Brachyhypopomus hamiltoni	70	0.129	208	1.519	0.752	0.372	0.209	0.803	2.139	3.271	0.379	2.058	0	0	0	0.508
		Brachyhypopomus sullivani	71	0.161	150	1.521	0.756	0.376	0.211	0.807	2.142	3.275	0.383	2.062	0	0	0	0.512
		Microsternarchus bilineatus	74	0.032	120	0.559	0.975	0.349	0.252	0.72	2.126	6.141	0.324	3.267	0	0	0	0.434
	Rhamphichthyidae	Gymnorhamphichthys rondoni	88	0.064	250	0.546	1.417	0.356	0.226	0.806	2.194	7.064	0.309	3.818	0	0	0	0.977
		Hypopygus cryptogenes	72	0.032	116	0.496	0.961	0.301	0.218	0.693	2.246	7.22	0.45	2.098	0	0	0	0.629
		Hypopygus lepturus	73	0.225	116	0.498	0.963	0.303	0.22	0.695	2.248	7.222	0.452	2.1	0	0	0	0.63
Cichliformes	Cichlidae	Aequidens pallidus	40	0.064	143	1.965	1.146	0.335	0.432	0.688	2.597	2.909	0.377	3.159	1.468	0.822	1.099	2.2
		Aequidens tetramerus	39	0.293	169	3.467	1.033	0.331	0.402	0.712	2.215	1.915	0.365	3.177	1.504	0.97	1.369	2.011
		Aequidens sp.	41	0.096	162	1.926	1.117	0.338	0.487	0.684	2.565	2.946	0.357	3.801	1.608	0.854	1.032	2.356
		Apistogramma agassizii	36	0.677	33	0.496	1.269	0.391	0.534	0.707	2.091	7.643	0.371	3.056	1.394	0.712	0.752	2.728
		Apistogramma gephyra	37	0.032	33	0.392	1.128	0.382	0.55	0.702	2.07	9.821	0.377	3.074	1.14	0.561	0.976	2.23
		Apistogramma pulchra	38	0.032	32	0.336	1.167	0.371	0.528	0.708	2.101	11.313	0.386	3.164	1.445	0.811	0.812	2.331
		Crenicichla inpa	42	0.064	168	2.122	1.316	0.427	0.65	0.674	1.738	2.479	0.485	2.361	1.67	0.918	1.097	3.364
		Laetacara cf. dorsigera	43	0.032	60	1.888	1.091	0.329	0.51	0.71	2.094	2.902	0.341	2.741	1.738	1.099	0.777	2.405
		Laetacara cf. thayeri	44	0.032	120	1.884	1.087	0.326	0.506	0.706	2.09	2.899	0.337	2.737	1.735	1.096	0.774	2.402
		Laetacara sp.	45	0.064	60	1.881	1.084	0.323	0.503	0.703	2.06	2.896	0.334	2.734	1.732	1.093	0.771	2.398
Siluriformes	Cetopsidae	Helogenes marmoratus	7	0.129	51	1.238	0.714	0.39	0.202	0.814	1.955	3.673	0.484	2.726	1.831	1.272	0.806	3.259
	Callichthydae	Callichthys callichthys	5	0.387	125	1.128	0.654	0.316	0.2	0.806	0.932	5.038	0.223	2.054	1.74	1.187	0.587	2.662
		Corydoras bilineatus	4	0.064	40	1.085	0.838	0.1	0.286	0.749	1.752	4.708	0.151	3.65	2.04	1.406	0.688	1.763
		Lepthoplosternum beni	6	0.096	50	2.263	0.689	0.309	0.302	0.73	1.175	3.192	0.164	2.486	1.668	1.06	0.61	2.741
	Loricariidae	Acestridium discus	85	0.064	67	0.308	1.097	0	0.366	0.718	0.899	9.592	0.247	2.519	7.478	1.707	1.844	2.524
		Hypostomus sp.	86	0.096	250	2.002	0.96	0	0.349	0.848	0.931	3.05	0.093	3.231	3.935	1.549	0.849	2.712
		Pterygoplichthys pardalis	87	0.064	490	2.004	0.98	0	0.351	0.85	0.933	3.052	0.095	3.233	3.937	1.551	0.851	2.714
	Heptapteridae	Gladioglanis conquistador	62	0.129	31	0.114	0.523	0.395	0.345	0.85	0.779	22.966	0.466	3.273	1.333	0.361	0.452	2.333
		Nemuroglanis cf. furcatus	63	0.032	47	0.086	0.65	0.464	0.352	0.917	0.835	28.175	0.384	3.588	1.534	0.62	0.365	3.423
		Pimelodella boliviana	64	0.032	103	0.939	0.745	0.279	0.484	0.819	1.276	4.755	0.263	2.841	2.544	1.086	0.626	3.149
		Rhamdia quelen	65	0.225	255	1.832	0.779	0.255	0.393	0.886	1.182	3.039	0.324	2.804	1.981	1.182	0.498	2.465
		Rhamdia muelleri	66	0.032	230	2.645	0.749	0.318	0.42	0.876	1.227	2.249	0.32	2.618	2.008	1.214	0.498	2.407
	Trichomycteridae	Ituglanis amazonicus	97	0.096	79	0.347	0.63	0.37	0.225	0.939	1.177	9.333	0.537	2.896	1.313	0.701	0.276	2.47
		Tridens sp.	98	0.032	16	0.031	0.827	0.225	0.285	0.924	1.178	64.225	0.419	4.697	1.385	0.843	0.4	1.639
Synbranchiformes	Synbranchidae	Synbranchus madeirae	95	0.129	493	1.379	1.173	0.379	0.326	0.75	1.14	2.668	0	0	0	0	0	0
		Synbranchus sp.	96	0.161	335	1.168	1.204	0.396	0.388	0.826	1.071	2.904	0	0	0	0	0	0
